# Supplementary material for: Environmental and Microbial Interactions Shape Methane-Oxidizing Bacterial Communities in a Stratified Lake
Source: Front Microbiol. 2020 Oct 15;11:579427. doi: 10.3389/fmicb.2020.579427 (PMC7593551; doi:10.3389/fmicb.2020.579427)
Supplement: Supplementary file 2 [file Data_Sheet_2.zip]

Archive with 1 entries (1 files):
- Relevance network.cys
